# Supplementary material for: The Impact of Phloem Feeding Insects on Leaf Ecophysiology Varies With Leaf Age
Source: Front Plant Sci. 2021 Jul 16;12:625689. doi: 10.3389/fpls.2021.625689 (PMC8322987; doi:10.3389/fpls.2021.625689)
Supplement: Supplementary file 1 [file Data_Sheet_1.zip]

Archive with 3 entries (3 files):
- Dataset_gas exchange.XLSX
- Dataset_mass_N_C.XLSX
- Supplementary Figure 1.docx
