# Supplementary material for: The Impact of Phloem Feeding Insects on Leaf Ecophysiology Varies With Leaf Age
Source: Front Plant Sci. 2021 Jul 16;12:625689. doi: 10.3389/fpls.2021.625689 (PMC8322987; doi:10.3389/fpls.2021.625689)
Supplement: Supplementary file 1 [file Data_Sheet_1.zip › Dataset_gas exchange.XLSX]

## Sheet: gas exchange
Category	Leaf age (days)	Amax	gsmax	Ci	Tr
Non-infected	18	12.448	0.17517	247.991	1.57339
Non-infected	46	7.67692	0.115061	259.099	1.16306
Non-infected	27	11.5405	0.18661	264.506	1.72957
Non-infected	7	10.1464	0.191733	279.24	1.80432
Non-infected	38	10.7786	0.282261	303.938	2.3497
Non-infected	49	7.29625	0.0913559	239.67	0.858299
Non-infected	50	9.42232	0.273108	309.978	2.37747
Non-infected	24	14.5328	0.251716	268.388	2.2035
Non-infected	8	12.258	0.150196	231.716	1.439
Non-infected	53	9.0508	0.111915	237.647	0.987101
Non-infected	65	6.50227	0.0699947	219.843	0.634321
Non-infected	95	7.68766	0.131356	273.859	0.997979
Non-infected	46	10.903	0.181481	268.916	1.49228
Non-infected	65	8.85499	0.235166	307.173	2.00934
Non-infected	13	9.26945	0.208042	294.344	1.89774
Non-infected	6	11.1283	0.345169	313.067	2.60444
Non-infected	5	6.36162	0.346617	339.564	2.42367
Non-infected	31	6.18781	0.173572	312.691	1.56629
Non-infected	95	8.3061	0.111444	246.723	1.02906
Non-infected	116	3.57177	0.0438896	241.778	0.440924
Non-infected	125	2.01823	0.0617068	321.556	0.545291
Non-infected	81	8.14574	0.315659	324.905	2.27547
Non-infected	79	4.4395	0.0578129	247.226	0.59289
Non-infected	94	4.91768	0.0931449	285.436	0.883943
Non-infected	12	7.89073	0.102554	244.243	1.08899
Infected	14	11.8507	0.269632	292.931	2.14924
Infected	21	11.7494	0.350252	310.615	2.58736
Infected	61	10.3837	0.127166	234.529	1.19637
Infected	15	12.6449	0.188103	256.16	1.82741
Infected	6	11.8126	0.194187	265.698	1.8333
Infected	17	12.4099	0.276653	290.155	2.41443
Infected	6	6.66444	0.227636	320.557	2.18758
Infected	14	10.3188	0.387907	322.332	3.04665
Infected	5	8.74811	0.287115	317.627	2.72113
Infected	12	9.29145	0.301247	316.004	2.27682
Infected	19	11.9607	0.336702	306.3	2.54094
Infected	10	9.65177	0.32692	319.146	2.37394
Infected	36	15.175	0.466066	307.34	3.13741
Infected	42	13.2891	0.350263	301.082	2.51796
Infected	82	12.1004	0.374999	311.061	2.95487
Infected	68	13.208	0.299646	291.1	2.3783
Infected	26	14.4414	0.51289	314.817	3.47638
Infected	22	15.2682	0.692592	325.417	4.11878
Infected	34	14.6942	0.438986	305.933	3.2416
Infected	54	13.6158	0.41746	262.041	3.26569
Infected	23	13.2082	0.338951	300.33	2.562
Infected	81	9.31939	0.17904	283.349	1.5791
Infected	71	9.5616	0.310382	315.294	2.43779
Infected	46	16.0032	0.625126	318.861	3.71536
Infected	46	14.6074	0.43295	306.016	2.96543
Infected	5	9.83677	0.346931	319.978	2.89768
Infected	14	8.71684	0.228194	306.287	1.77385
Infected	9	9.23506	0.226812	301.248	1.74973
Infected	16	7.25096	0.297239	329.33	2.47493
Infected	35	11.2699	0.320883	309.326	2.57484
