# Supplementary material for: The Impact of Phloem Feeding Insects on Leaf Ecophysiology Varies With Leaf Age
Source: Front Plant Sci. 2021 Jul 16;12:625689. doi: 10.3389/fpls.2021.625689 (PMC8322987; doi:10.3389/fpls.2021.625689)
Supplement: Supplementary file 1 [file Data_Sheet_1.zip › Dataset_mass_N_C.XLSX]

## Sheet: Mass_N_C
Category	Leaf age (days)	Leaf dry mass	N %	C %	N/C ratio	LMA	Leaf surface
Non-infested	125	0.2439	1.89327	47.0615	0.0402298	53.3546	45.713
Non-infested	118	0.2269	1.82115	48.3805	0.0376423	49.1434	46.171
Non-infested	111	0.2964	1.76795	47.3705	0.0373217	49.7716	59.552
Non-infested	104	0.3108	2.04139	48.3166	0.0422504	56.6719	54.842
Non-infested	90	0.2099	1.97024	48.8872	0.0403018	67.4399	31.124
Non-infested	66	0.3267	2.15798	47.5563	0.0453773	75.4765	43.285
Non-infested	62	0.2667	2.17643	46.4633	0.0468418	76.0262	35.08
Non-infested	27	0.3199	2.21402	44.8554	0.0493589	58.207	54.959
Non-infested	13	0.2614	2.32337	46.5734	0.0498861	45.1897	57.845
Non-infested	6	0.1703	2.49709	47.3224	0.0527675	46.805	36.385
Non-infested	139	0.1242	1.49309	45.0981	0.0331076	45.5429	27.271
Non-infested	132	0.1307	1.39838	45.4065	0.0307968	54.5015	23.981
Non-infested	125	0.1438	1.42561	47.0136	0.0303233	65.4946	21.956
Non-infested	118	0.1794	1.56954	48.6962	0.0322313	65.9413	27.206
Non-infested	111	0.2509	1.56891	48.998	0.0320198	69.3746	36.166
Non-infested	104	0.2717	1.50602	47.9343	0.0314184	76.9035	35.33
Non-infested	97	0.2485	1.51206	49.2621	0.0306942	72.1901	34.423
Non-infested	90	0.2783	1.5849	49.4646	0.032041	73.287	37.974
Non-infested	76	0.2253	1.48068	46.6088	0.0317684	78.5537	28.681
Non-infested	66	0.27	1.39809	45.2459	0.0308999	96.7985	27.893
Non-infested	6	0.1497	2.03673	46.8139	0.043507	na	na
Non-infested	139	0.1952	1.42734	46.1284	0.0309428	49.0034	39.834
Non-infested	132	0.2312	1.62131	45.9884	0.0352548	46.9375	49.257
Non-infested	125	0.2057	1.64332	46.1214	0.0356303	50.8969	40.415
Non-infested	97	0.2347	1.54693	46.8562	0.0330143	52.7878	44.461
Non-infested	90	0.2666	1.58372	47.4303	0.0333905	52.7013	50.587
Non-infested	76	0.3623	1.55469	46.6613	0.0333187	58.9643	61.444
Non-infested	66	0.2847	1.81365	45.8787	0.0395313	62.5989	45.48
Non-infested	62	0.2542	1.58934	46.3639	0.0342797	56.4713	45.014
Non-infested	56	0.2356	1.67567	46.5105	0.0360278	60.4087	39.001
Non-infested	48	0.3023	1.87795	46.392	0.04048	na	na
Non-infested	41	0.2994	1.7649	46.0154	0.0383545	54.9923	54.444
Non-infested	27	0.1855	2.16278	46.9679	0.0460481	66.8709	27.74
Non-infested	20	0.1382	1.91755	46.8631	0.0409182	67.3194	20.529
Non-infested	125	0.1902	1.46004	45.5457	0.0320567	44.5068	42.735
Non-infested	118	0.2114	1.77493	46.2041	0.038415	53.4689	39.537
Non-infested	111	0.3024	1.58387	46.6791	0.0339309	53.2901	56.746
Non-infested	104	0.2687	1.69499	47.8419	0.035429	59.5893	45.092
Non-infested	97	0.3058	1.68621	46.5564	0.0362187	55.0564	55.543
Non-infested	90	0.3497	1.94383	47.098	0.0412719	na	na
Non-infested	76	0.3649	1.61328	47.4246	0.0340178	63.3023	57.644
Non-infested	66	0.3814	1.9273	46.6947	0.0412745	60.8293	62.7
Non-infested	62	0.3582	1.86988	46.8771	0.0398889	69.2642	51.715
Non-infested	56	0.2975	2.09189	47.0333	0.0444769	65.2055	45.625
Non-infested	41	0.3437	2.03769	46.0703	0.0442301	57.7618	59.503
Non-infested	27	0.221	2.21402	47.0065	0.0471002	53.1876	41.551
Non-infested	13	0.248	1.87812	46.7576	0.0401671	55.8269	44.423
Non-infested	146	0.1191	1.54966	43.3641	0.035736	38.9063	30.612
Non-infested	139	0.2489	1.77531	45.1972	0.0392792	41.9525	59.329
Non-infested	132	0.2465	1.78606	46.4468	0.0384539	37.4802	65.768
Non-infested	118	0.2819	2.04698	46.3344	0.0441785	46.8094	60.223
Non-infested	111	0.279	1.74935	46.6017	0.0375383	36.7788	75.859
Non-infested	104	0.311	1.8639	48.0092	0.0388238	55.8499	55.685
Non-infested	97	0.2597	1.76836	47.1277	0.0375228	51.5206	50.407
Non-infested	90	0.2709	1.60847	46.581	0.0345307	60.949	44.447
Non-infested	66	0.3102	1.71367	47.7603	0.0358808	66.2226	46.842
Non-infested	62	0.2476	1.42371	45.7715	0.0311048	62.4779	39.63
Non-infested	56	0.1771	1.40758	46.1455	0.030503	61.3355	28.874
Non-infested	48	0.2859	1.57379	45.5879	0.034522	63.6791	44.897
Non-infested	41	0.2512	1.52846	46.2159	0.0330721	59.9179	41.924
Non-infested	27	0.2501	1.5038	45.3781	0.0331393	63.139	39.611
Non-infested	20	0.245	1.65069	47.4963	0.0347541	55.0896	44.473
Non-infested	13	0.2082	1.22572	45.9914	0.0266512	51.2543	40.621
Non-infested	6	0.0778	1.89543	48.3481	0.0392039	77.7533	10.006
Non-infested	62	0.2328	1.5657	45.8902	0.0341185	51.1626	45.502
Non-infested	56	0.1565	1.38359	45.6341	0.0303192	56.6947	27.604
Non-infested	48	0.2377	1.64138	46.8114	0.0350638	53.8087	44.175
Non-infested	41	0.2142	1.48889	44.8311	0.0332111	50.2628	42.616
Non-infested	27	0.1919	1.42152	45.1188	0.0315062	50.6653	37.876
Non-infested	20	0.2279	1.58861	46.3536	0.0342715	52.4439	43.456
Non-infested	13	0.2062	1.42587	45.844	0.0311027	45.9499	44.875
Non-infested	66	0.283	1.33228	47.8428	0.027847	78.795	35.916
Non-infested	20	0.1814	1.82719	45.7091	0.0399742	64.1216	28.29
Non-infested	13	0.2417	2.40982	46.5344	0.0517858	49.9153	48.422
Non-infested	6	0.126	2.1851	47.307	0.0461897	51.6796	24.381
Non-infested	118	0.1929	1.67318	46.0208	0.0363571	55.9471	34.479
Non-infested	111	0.321	1.65819	48.264	0.0343566	63.1902	50.799
Non-infested	104	0.238	1.62743	48.9188	0.0332679	61.035	38.994
Non-infested	76	0.123	1.64993	47.7988	0.0345182	64.7402	18.999
Non-infested	104	0.2075	1.63287	47.4915	0.0343824	54.3535	38.176
Non-infested	97	0.2293	1.42272	48.9381	0.0290719	65.4022	35.06
Non-infested	90	0.3419	1.39821	47.9457	0.0291623	81.4125	41.996
Non-infested	6	0.0884	2.11906	45.9895	0.046077	41.3587	21.374
Non-infested	118	0.1846	1.57535	46.3627	0.0339787	53.791	34.318
Non-infested	111	0.2472	1.55352	47.3698	0.0327956	61.986	39.88
Non-infested	104	0.2853	1.48426	48.4921	0.0306083	68.5636	41.611
Non-infested	97	0.2353	1.49159	49.064	0.030401	73.8544	31.86
Non-infested	90	0.2632	1.62578	49.2898	0.0329841	72.2839	36.412
Non-infested	76	0.2193	1.42884	48.4948	0.0294637	86.3658	25.392
Non-infested	62	0.1741	1.40819	48.4866	0.0290429	80.988	21.497
Non-infested	56	0.1725	1.44725	49.4629	0.0292593	99.0241	17.42
Non-infested	20	0.1773	2.49292	46.7156	0.0533637	60.7129	29.203
Non-infested	151	0.189	1.59273	45.6879	0.034861	38.5368	49.044
Non-infested	144	0.268	1.61783	45.6929	0.0354066	41.9681	63.858
Non-infested	137	0.306	1.79121	47.5153	0.0376975	46.211	66.218
Non-infested	130	0.3372	1.8281	47.4643	0.0385153	53.1601	63.431
Non-infested	123	0.2555	1.9443	47.6547	0.0407997	48.3435	52.851
Non-infested	116	0.3694	1.73457	47.9076	0.0362066	51.4858	71.748
Non-infested	109	0.31	1.86452	48.7831	0.0382206	51.7426	59.912
Non-infested	102	0.3491	1.83935	48.0893	0.0382486	54.3084	64.281
Non-infested	95	0.2608	1.64311	48.9108	0.033594	70.4351	37.027
Non-infested	81	0.2324	1.53892	48.3734	0.0318133	75.1155	30.939
Non-infested	67	0.2652	1.80013	48.134	0.0373984	71.5384	37.071
Non-infested	61	0.2329	1.55391	47.6956	0.0325797	72.0139	32.341
Non-infested	25	0.1639	1.70553	45.5925	0.0374082	40.3675	40.602
Non-infested	151	0.2117	1.60666	45.5011	0.0353103	47.3814	44.68
Non-infested	144	0.2073	1.70413	47.7728	0.0356716	49.8845	41.556
Non-infested	137	0.2234	1.60944	48.6059	0.0331119	56.6172	39.458
Non-infested	130	0.1955	1.73382	48.4257	0.0358038	52.4748	37.256
Non-infested	123	0.242	1.63031	48.6972	0.0334785	58.8908	41.093
Non-infested	116	0.2251	1.50277	47.0549	0.0319365	50.4799	44.592
Non-infested	109	0.2162	1.50813	47.5549	0.0317135	51.3905	42.07
Non-infested	102	0.2837	1.713	48.3194	0.0354516	57.1216	49.666
Non-infested	95	0.2572	1.69659	47.9109	0.0354114	65.1502	39.478
Non-infested	81	0.2254	1.64588	47.5157	0.0346387	67.4911	33.397
Non-infested	71	0.3694	1.64326	47.4402	0.0346386	83.7243	44.121
Non-infested	61	0.1939	1.49895	45.9643	0.0326112	67.2913	28.815
Non-infested	53	0.2501	1.5641	45.7837	0.0341628	66.0069	37.89
Non-infested	46	0.165	1.34283	46.1958	0.0290681	64.6526	25.521
Non-infested	32	0.2125	1.61265	46.5441	0.0346478	63.522	33.453
Non-infested	25	0.221	1.67653	46.66	0.0359307	63.6539	34.719
Non-infested	18	0.3564	2.06391	46.4869	0.0443977	53.3925	66.751
Non-infested	11	0.2499	2.28146	46.4805	0.0490843	45.8684	54.482
Non-infested	1	0.1039	2.49706	49.3124	0.0506376	92.6107	11.219
Infested	147	0.2619	1.58805	42.8291	0.0370788	40.7006	64.348
Infested	140	0.2977	1.67723	47.5379	0.0352819	46.4148	64.139
Infested	133	0.2523	1.64772	49.21	0.0334835	55.2224	45.688
Infested	126	0.3139	1.828	48.7083	0.0375295	58.5307	53.63
Infested	119	0.3022	1.82123	48.9979	0.0371697	59.4355	50.845
Infested	112	0.3689	1.91073	48.4876	0.0394065	62.9694	58.584
Infested	105	0.3549	1.93114	48.1838	0.0400786	62.2883	56.977
Infested	98	0.3344	1.87867	48.1319	0.0390317	61.7225	54.178
Infested	91	0.2949	1.89197	48.8074	0.0387641	74.226	39.73
Infested	77	0.2053	1.58942	48.4146	0.0328293	66.5435	30.852
Infested	67	0.2842	1.84831	47.5342	0.0388839	79.8763	35.58
Infested	57	0.2596	2.07423	46.5206	0.0445875	61.3349	42.325
Infested	42	0.2728	1.9709	45.7034	0.0431236	65.6369	41.562
Infested	28	0.2492	2.27313	46.707	0.048668	73.0642	34.107
Infested	21	0.2467	2.13047	45.9687	0.046346	69.8867	35.3
Infested	14	0.2254	2.48821	47.3577	0.0525407	64.7925	34.788
Infested	7	0.1264	1.93259	48.038	0.0402305	78.1985	16.164
Infested	127	0.1344	1.78382	45.5912	0.0391264	54.2767	24.762
Infested	106	0.2014	1.92692	47.3102	0.0407296	49.2336	40.907
Infested	99	0.1216	2.08489	46.4407	0.0448935	45.7814	26.561
Infested	92	0.1536	2.03773	47.3119	0.0430702	46.3279	33.155
Infested	68	0.0845	1.92723	48.1347	0.0400384	77.5158	10.901
Infested	64	0.0944	2.08537	47.2687	0.0441173	61.1003	15.45
Infested	58	0.1448	2.01408	47.3657	0.0425219	52.3878	27.64
Infested	50	0.198	2.27751	46.3365	0.0491516	51.3432	38.564
Infested	43	0.2232	2.19929	45.4942	0.0483422	58.3468	38.254
Infested	29	0.0949	1.88998	42.8062	0.044152	67.9264	13.971
Infested	22	0.0835	2.20085	42.5657	0.0517048	61.3835	13.603
Infested	15	0.1444	2.48796	44.0751	0.0564481	50.5195	28.583
Infested	8	0.1347	2.66985	45.5353	0.0586326	51.4299	26.191
Infested	50	0.0867	2.02091	45.2799	0.0446316	48.2739	17.96
Infested	43	0.1673	1.75103	44.3743	0.0394606	53.2599	31.412
Infested	29	0.0575	2.23835	45.9589	0.0487033	60.7245	9.469
Infested	8	0.0587	2.24189	46.2268	0.0484977	43.7929	13.404
Infested	144	0.3364	1.69004	47.7287	0.0354092	44.5368	75.533
Infested	137	0.1738	1.80634	48.0658	0.0375805	38.5682	45.063
Infested	130	0.2204	1.96351	49.2285	0.0398857	47.1555	46.739
Infested	109	0.2959	1.74061	50.0499	0.0347776	64.9516	45.557
Infested	95	0.2303	1.62786	49.3662	0.0329751	47.6733	48.308
Infested	71	0.0792	1.31676	49.0833	0.026827	76.8783	10.302
Infested	67	0.0964	1.30566	47.3033	0.0276019	84.1187	11.46
Infested	32	0.1831	1.74093	44.8972	0.0387758	55.3423	33.085
Infested	25	0.1854	1.72602	44.0245	0.039206	51.9328	35.7
Infested	18	0.2596	1.95589	44.5703	0.0438832	44.0425	58.943
Infested	11	0.1886	2.07823	45.3316	0.0458451	46.0899	40.92
Infested	126	0.1571	1.58764	46.5808	0.0340834	40.5733	38.72
Infested	14	0.0812	2.46887	43.6719	0.0565323	38.4379	21.125
Infested	7	0.0751	3.02666	44.5074	0.0680035	38.8114	19.35
Infested	147	0.1087	1.28892	45.377	0.0284046	37.1789	29.237
Infested	140	0.2281	1.67136	46.9189	0.0356223	42.1463	54.121
Infested	133	0.2082	1.71926	46.7472	0.0367778	38.6185	53.912
Infested	126	0.2322	1.83549	47.8078	0.0383932	44.0407	52.724
Infested	119	0.2597	1.84975	47.1949	0.0391939	48.5239	53.52
Infested	112	0.2273	1.72454	46.9864	0.0367029	45.0072	50.503
Infested	105	0.2533	1.84603	47.2763	0.0390478	50.9566	49.709
Infested	98	0.2259	1.78388	46.6038	0.0382775	53.4839	42.237
Infested	91	0.2101	1.83678	46.2363	0.0397259	61.0029	34.441
Infested	77	0.1668	1.52974	46.8352	0.0326622	67.8269	24.592
Infested	67	0.1086	1.5607	45.2891	0.0344609	68.1818	15.928
Infested	28	0.1502	1.77095	42.9159	0.0412657	55.3733	27.125
Infested	21	0.1119	1.6791	42.5678	0.0394454	49.5067	22.603
Infested	14	0.1148	2.13505	44.1514	0.0483575	37.3613	30.727
Infested	7	0.1173	2.36844	45.3381	0.0522395	40.0574	29.283
Infested	148	0.1082	1.50008	44.3159	0.0338496	34.125	31.707
Infested	141	0.2479	1.40071	45.5408	0.0307573	43.8645	56.515
Infested	134	0.2681	1.58595	47.5604	0.033346	49.6316	54.018
Infested	127	0.1937	1.56019	47.4265	0.032897	58.001	33.396
Infested	120	0.1652	1.54136	46.7484	0.0329714	53.3385	30.972
Infested	113	0.1761	1.47083	46.1219	0.03189	51.3951	34.264
Infested	106	0.2661	1.39303	46.7704	0.0297845	51.8218	51.349
Infested	99	0.2226	1.47515	46.4357	0.0317677	53.6864	41.463
Infested	92	0.1594	1.39215	47.0945	0.0295608	58.7455	27.134
Infested	78	0.1738	1.35368	46.8017	0.0289236	58.6073	29.655
Infested	68	0.1887	1.53263	47.8381	0.0320378	63.3285	29.797
Infested	64	0.198	1.50222	46.4543	0.0323376	61.2472	32.328
Infested	58	0.1687	1.55598	46.5903	0.033397	51.1228	32.999
Infested	50	0.2469	1.55005	46.8863	0.0330597	59.3767	41.582
Infested	43	0.2443	1.70249	46.9242	0.0362818	55.5998	43.939
Infested	29	0.1469	1.57425	45.798	0.0343738	56.3894	26.051
Infested	22	0.1281	1.59508	45.0684	0.0353925	62.7449	20.416
Infested	15	0.1178	1.64917	45.6383	0.0361357	56.2855	20.929
Infested	8	0.1178	1.66146	47.6192	0.0348906	48.7664	24.156
Infested	127	0.2557	1.57345	47.7818	0.0329299	53.561	47.74
Infested	43	0.2126	1.57114	44.5846	0.0352395	50.1948	42.355
Infested	29	0.1531	1.74015	44.9775	0.0386894	55.2668	27.702
Infested	15	0.2486	2.05424	45.828	0.0448251	49.5762	50.145
Infested	8	0.1557	2.45245	46.3432	0.0529194	49.6176	31.38
Infested	148	0.1073	1.68218	44.6355	0.037687	41.2645	26.003
Infested	141	0.176	1.89291	45.5775	0.0415317	43.7811	40.2
Infested	134	0.2215	1.84514	46.5692	0.0396215	47.0096	47.118
Infested	127	0.2429	1.9778	45.2631	0.0436955	47.0545	51.621
Infested	120	0.2637	2.04494	45.4131	0.0450298	48.2569	54.645
Infested	113	0.3922	2.0115	46.0362	0.0436938	47.2416	83.02
Infested	106	0.3658	2.24356	47.2958	0.0474368	55.0721	66.422
Infested	99	0.3059	2.15809	47.715	0.0452287	54.8739	55.746
Infested	92	0.285	1.86069	48.4132	0.0384334	60.1672	47.368
Infested	78	0.2486	1.87386	45.6487	0.0410496	71.3875	34.824
Infested	64	0.1676	1.68883	44.9427	0.0375773	83.6035	20.047
Infested	8	0.118	2.29199	45.2032	0.0507042	46.6661	25.286
Infested	133	0.3021	1.82717	49.3916	0.0369936	59.2063	51.025
Infested	126	0.2915	2.2156	47.4185	0.0467245	58.1001	50.172
Infested	119	0.1798	2.19215	48.0602	0.0456126	54.5295	32.973
Infested	112	0.1821	1.77122	48.2117	0.0367383	56.4599	32.253
Infested	105	0.193	1.85359	46.802	0.039605	62.5304	30.865
Infested	98	0.2159	1.83259	48.5173	0.0377719	74.8483	28.845
Infested	28	0.162	2.05665	44.8467	0.0458595	49.6552	32.625
Infested	21	0.1106	1.62945	42.3082	0.0385137	48.1602	22.965
Infested	14	0.1294	1.84953	42.6775	0.0433374	48.1721	26.862
Infested	7	0.152	2.24538	44.347	0.0506322	46.8427	32.449
Infested	126	0.2451	1.90629	49.075	0.0388444	65.6401	37.34
Infested	119	0.2081	1.97642	46.8353	0.0421993	61.6647	33.747
Infested	112	0.2276	2.05352	47.0448	0.0436503	60.5174	37.609
Infested	105	0.2299	1.89302	47.0082	0.0402701	69.9231	32.879
Infested	98	0.209	2.08373	47.5375	0.0438334	74.3323	28.117
Infested	28	0.1149	2.0415	44.0368	0.0463589	58.086	19.781
Infested	21	0.0711	1.65803	43.3049	0.0382874	58.384	12.178
Infested	14	0.1551	1.94102	42.875	0.0452717	49.3635	31.42
Infested	109	0.218	2.0856	46.924	0.0444463	77.9407	27.97
Infested	92	0.1245	1.89835	46.876	0.0404972	80.2346	15.517
Infested	22	0.0805	2.07253	43.7551	0.0473666	38.1517	21.1
Infested	8	0.0627	2.36258	46.0672	0.0512856	42.5229	14.745
Infested	126	0.3153	1.56252	48.6382	0.0321253	75.0589	42.007
Infested	119	0.2231	1.56531	47.8659	0.032702	69.6774	32.019
Infested	98	0.1571	1.35502	48.0711	0.0281879	70.1089	22.408
Infested	91	0.162	1.46536	48.3955	0.0302788	88.0674	18.395
Infested	28	0.147	1.53419	46.2319	0.0331846	49.51	29.691
Infested	21	0.1235	1.47295	45.5992	0.0323022	44.6348	27.669
Infested	14	0.1602	1.7742	45.2306	0.0392256	40.3791	39.674
Infested	7	0.1828	2.14699	46.8256	0.0458507	64.9817	28.131
Infested	21	0.0725	1.68317	45.8997	0.0366706	40.6869	17.819
Infested	14	0.114	1.87149	45.7569	0.0409008	35.3061	32.289
Infested	7	0.1091	2.31327	47.1274	0.0490855	42.7508	25.52
Infested	134	0.2729	1.90376	48.5166	0.0392394	54.1995	50.351
Infested	127	0.3125	1.93951	46.9583	0.0413028	55.3803	56.428
Infested	120	0.2318	1.90512	47.2266	0.0403399	61.1013	37.937
Infested	113	0.3213	2.16957	47.1149	0.0460485	56.0919	57.281
Infested	106	0.2514	1.90889	46.8919	0.0407084	58.6383	42.873
Infested	99	0.198	1.87504	46.4363	0.0403787	66.9552	29.572
Infested	92	0.1773	1.61741	44.765	0.0361312	73.4374	24.143
Infested	78	0.1251	1.65698	45.4028	0.036495	84.1121	14.873
Infested	43	0.0969	1.96069	45.3445	0.0432398	68.1483	14.219
Infested	29	0.1254	2.03361	44.2881	0.0459177	48.1622	26.037
Infested	22	0.1712	2.18604	43.8735	0.0498259	48.768	35.105
Infested	15	0.1387	2.23384	44.1633	0.0505814	41.7557	33.217
Infested	8	0.0975	2.76972	46.8423	0.0591285	44.9889	21.672
Infested	28	0.0822	1.29567	43.4393	0.0298272	50.4759	16.285
Infested	21	0.0908	1.33449	42.6567	0.0312843	50.5483	17.963
Infested	14	0.1049	1.67172	43.896	0.0380836	44.4737	23.587
Infested	7	0.0963	1.82533	46.0177	0.0396657	43.396	22.191
Infested	138	0.2075	1.68979	45.6975	0.0369777	37.0529	56.001
Infested	140	0.286	1.91708	46.3353	0.0413742	44.2512	64.631
Infested	133	0.2991	1.84559	46.6467	0.0395652	44.4032	67.36
Infested	126	0.249	2.12012	47.6865	0.0444595	55.0325	45.246
Infested	119	0.3541	2.25395	47.5779	0.047374	51.8668	68.271
Infested	112	0.3664	2.03554	48.1535	0.0422718	52.4357	69.876
Infested	105	0.3263	2.07717	47.2608	0.0439511	54.7235	59.627
Infested	98	0.2123	2.05599	47.2916	0.0434748	49.4376	42.943
Infested	91	0.2375	1.95171	47.9554	0.0406985	62.1695	38.202
Infested	77	0.1986	1.59589	47.2029	0.0338092	69.1504	28.72
Infested	67	0.1844	1.5569	46.4842	0.0334931	76.8013	24.01
Infested	42	0.2382	1.62489	44.6901	0.0363592	58.8584	40.47
Infested	28	0.3066	1.5883	44.0922	0.0360221	76.1474	40.264
Infested	21	0.1934	1.62621	43.4316	0.037443	67.6958	28.569
Infested	14	0.2016	1.85132	44.7192	0.0413988	70.7195	28.507
Infested	7	0.1861	1.70777	45.7297	0.0373449	67.0631	27.75
Infested	49	0.0749	1.3748	44.3981	0.0309654	55.605	13.47
